# Supplementary material for: A MOF-Templated Double-Shelled Co3O4/NiCo2O4 Nanocomposite for Electrochemical Detection of Alfuzosin
Source: Nanomaterials (Basel). 2024 Apr 25;14(9):757. doi: 10.3390/nano14090757 (PMC11085321; doi:10.3390/nano14090757)
Supplement: Supplementary file 1 [file nanomaterials-14-00757-s001.zip]

Archive with 1 entries (1 files):
- nanomaterials-2961752-supplementary.pdf
